# Supplementary material for: Changes in the Outcome of Pediatric Patients with Acute Lymphoblastic Leukemia—Single Center, Real-Life Experience
Source: Medicina (Kaunas). 2025 Jun 23;61(7):1129. doi: 10.3390/medicina61071129 (PMC12300199; doi:10.3390/medicina61071129)
Supplement: Supplementary file 1 [file medicina-61-01129-s001.zip]

Archive with 1 entries (1 files):
- medicina-3642810-supplementary.pdf
